# Supplementary material for: Functionality and Palatability of Yogurt Produced Using Beetroot Pomace Flour Granulated with Lactic Acid Bacteria
Source: Foods. 2021 Jul 22;10(8):1696. doi: 10.3390/foods10081696 (PMC8392337; doi:10.3390/foods10081696)
Supplement: Supplementary file 1 [file foods-10-01696-s001.zip]

Archive with 1 entries (1 files):
- foods-1285098.pdf
